# Supplementary material for: Spinal Shox2 interneuron interconnectivity related to function and development
Source: eLife. 2018 Dec 31;7:e42519. doi: 10.7554/eLife.42519 (PMC6333440; doi:10.7554/eLife.42519)
Supplement: Figure 4—source data 1. [file elife-42519-fig4-data1.xlsx]

## Sheet: Sheet1
1st EPSP	Cell	Control (mV)	CNQX+APV (mV)			5st EPSP	Cell	Control (mV)	CNQX+APV (mV)
	1	2.92517	2.72491				1	5.91752	4.46612
	2	0.150203	0.231085				2	0.605369	0.629139
	3	1.1703	1.29702				3	1.9612	2.15998
	4	0.507717	0.363767				4	1.77674	0.790085
	5	2.23147	2.05197				5	6.20922	5.30831
